# Supplementary material for: Structure, Luminescent Sensing and Proton Conduction of a Boiling-Water-Stable Zn(II) Metal-Organic Framework
Source: Molecules. 2021 Aug 20;26(16):5044. doi: 10.3390/molecules26165044 (PMC8401761; doi:10.3390/molecules26165044)
Supplement: Supplementary file 1 [file molecules-26-05044-s001.zip]

Archive with 1 entries (1 files):
- molecules-1332290-supplementary.pdf
